# Supplementary material for: X-linked genes influence various complex traits in dairy cattle
Source: BMC Genomics. 2023 Jun 19;24:338. doi: 10.1186/s12864-023-09438-7 (PMC10278306; doi:10.1186/s12864-023-09438-7)
Supplement: Supplementary file 4 — Supplementary Material 4 [file 12864_2023_9438_MOESM4_ESM.xlsx]

## Sheet: S1_Table
Breed	Number of sequenced animals
Holstein	1059
Brown Swiss	231
Fleckvieh	158
Charolais	147
Simmental	125
Limousin	104
Montbeliarde	63
Modern Danish Red	55
Normande	45
Holstein-Friesian	42
Blonde d'Aquitaine	41
Swedish Red	35
Salers	25
Maine-Anjou	22
Holstein Red	20
Traditional Danish Red	15
Tarentaise	12
Belgian Blue	10
Abondance	9
Aubrac	9
Rouge Des Pres	9
Meuse Rhine Yssel	5
Vosgienne	4
Danish Red Dairy	3
Nordic Red Cattle	2
Parthenaise	2
Red Dairy	2
Crossbreed (Holstein 62.5%; Montbéliarde 25%; Jersey 12.5%)	1

## Sheet: S2_Table
				Confidence interval			TOP 1 variant
Breed		Trait		From	To	# variants	bp	Log10(P)	MAF	R² Minimac	Functional annotation	Genes (flanking gene for intergenic variant)
ABO	3	FY	MG	121766912	132820908	1754	130531570	7.34559	0.1671	0.20317	intergenic	U6-ENSBTAG00000048527
ABO	4	PC	TP	15880736	22104271	440	17846562	10.3793	0.1518	0.27481	intergenic	GPC3-Metazoa_SRP
ABO	7	MAST	MACL	21370480	21417099	5	21370480	8.12233	0.00525	0.73477	intergenic	ENSBTAG00000050383-ENSBTAG00000042114
HOL	1	MY	LAIT	17840453	23472326	227	19785042	13.4704	0.06766	0.89577	intron	ENSBTAG00000050158
HOL	1	MY	LAIT	8720252	10891760	21	10891760	11.786	0.24663	0.21238	intergenic	ENSBTAG00000054511-PRR32
HOL	1	MY	LAIT	58552605	58567116	2	58567116	9.54158	0.2243	0.94539	intron	TMEM164
HOL	1	MY	LAIT	121051765	121224557	133	121124277	8.7526	0.37366	0.99854	intron	PHEX
HOL	1	MY	LAIT	102658095	109868695	62	107888946	8.64006	0.05742	0.9836	intergenic	MAGEB16-ENSBTAG00000040406
HOL	1	MY	LAIT	46713579	47614124	415	46992792	7.35515	0.21839	0.46975	intergenic	ENSBTAG00000016019-ENSBTAG00000032923
HOL	2	PY	MP	58547614	58874857	5	58562301	14.6953	0.22371	0.94192	intron	TMEM164
HOL	2	PY	MP	126988832	129551771	695	127144344	11.0657	0.20526	0.98673	intergenic	CTPS2-ENSBTAG00000045405
HOL	2	PY	MP	46713579	47614124	418	46988117	9.4675	0.22611	0.45765	intergenic	ENSBTAG00000016019-ENSBTAG00000032923
HOL	2	PY	MP	75304618	77524646	138	77321558	8.85607	0.09967	0.99996	intron	CHIC1
HOL	2	PY	MP	13838805	13895386	24	13895386	8.59077	0.27272	0.99268	downstream	ENSBTAG00000046395
HOL	2	PY	MP	120340364	124452900	91	120448964	8.25881	0.36121	0.98611	intergenic	ENSBTAG00000046635-ENSBTAG00000049480
HOL	2	PY	MP	115247661	118688765	145	118241790	7.82425	0.16027	0.96474	intergenic	ENSBTAG00000048848-ARX
HOL	3	FY	MG	60050721	62303450	138	61901179	19.386	0.18341	0.71594	intergenic	ENSBTAG00000016688-bta-mir-2285bn
HOL	3	FY	MG	56767073	58954245	65	57211150	16.5405	0.13606	0.98407	intergenic	COL4A6-COL4A5
HOL	3	FY	MG	85215778	85687311	64	85617986	15.994	0.49568	0.7388	intron	USP11
HOL	3	FY	MG	75502144	76016065	162	75667983	15.0321	0.32708	0.81288	intergenic	MAGEE2-ZDHHC15
HOL	3	FY	MG	79012821	81425129	3	79012821	14.6217	0.1829	0.23413	intergenic	ENSBTAG00000049525-CXCR3
HOL	3	FY	MG	52862709	53912119	51	53912119	12.8996	0.16845	0.99973	intergenic	ENSBTAG00000053380-ENSBTAG00000009457
HOL	3	FY	MG	46713579	47285496	121	47247631	12.6095	0.25872	0.93431	intergenic	ENSBTAG00000032923-PCDH19
HOL	3	FY	MG	126080991	131836343	376	128961169	10.1314	0.09601	0.89033	intron	GLRA2
HOL	3	FY	MG	106350497	117962888	348	111032759	9.36559	0.03043	0.69946	intron	ENSBTAG00000046838
HOL	3	FY	MG	20380407	22108329	17	22066476	8.5272	0.1529	0.9543	intron	FGF13
HOL	4	PC	TP	17900513	18105767	18	17977632	51.1883	0.38385	0.79832	upstream	MIR363
HOL	4	PC	TP	18240789	20006952	180	19425717	41.6362	0.09492	0.95484	upstream	ENSBTAG00000049802
HOL	4	PC	TP	114543733	126224857	39	119054930	29.061	0.30203	0.98822	intergenic	ENSBTAG00000006380-ZFX
HOL	4	PC	TP	23277325	23472326	2	23277325	20.9224	0.02671	0.43773	intergenic	ATP11C-bta-mir-505
HOL	4	PC	TP	85262383	98243679	260	88304507	17.0436	0.10334	0.51164	downstream	ENSBTAG00000055147
HOL	4	PC	TP	61079565	62165979	288	62045631	16.4932	0.18897	0.78647	intergenic	ENSBTAG00000016688-bta-mir-2285bn
HOL	4	PC	TP	129158616	132271953	36	130913984	14.4191	0.22729	0.96371	intron	FRMPD4
HOL	4	PC	TP	53912395	54007197	63	53946052	14.361	0.38978	0.98321	intergenic	ENSBTAG00000053380-ENSBTAG00000009457
HOL	4	PC	TP	111791146	114381299	59	113345793	12.8022	0.15315	0.21086	upstream	ENSBTAG00000032896
HOL	4	PC	TP	75960314	77818319	276	76776555	12.7378	0.02305	0.36655	intergenic	SLC16A2-ZCCHC13
HOL	5	FC	TB	17632647	23472326	350	19171053	41.826	0.04607	0.2105	intergenic	ENSBTAG00000049183-ENSBTAG00000045569
HOL	5	FC	TB	86007554	99432435	458	89826781	23.1462	0.1021	0.3482	intergenic	ENSBTAG00000052987-ENSBTAG00000054753
HOL	5	FC	TB	69335066	79497335	963	76672743	22.429	0.18665	0.89064	intron	SLC16A2
HOL	5	FC	TB	54032759	54056030	10	54037283	18.4734	0.40804	0.97618	intergenic	ENSBTAG00000009457-ENSBTAG00000045756
HOL	5	FC	TB	58922126	62090196	273	61796134	18.2335	0.19358	0.95812	intergenic	U6-ENSBTAG00000016688
HOL	5	FC	TB	122528672	130285762	135	128283029	17.3429	0.20755	0.9762	intergenic	ASB9-MOSPD2
HOL	5	FC	TB	62182933	64107795	34	63868981	15.7085	0.21292	0.96118	intergenic	LRCH2-ENSBTAG00000046463
HOL	5	FC	TB	100234911	100253289	6	100253289	14.7827	0.07877	0.64839	intergenic	MAOA-PPP1R2C
HOL	5	FC	TB	37201230	37754806	196	37201610	13.6596	0.41719	0.59769	intergenic	TMEM187-IRAK1
HOL	5	FC	TB	132143026	132402154	105	132286143	13.4137	0.3055	0.59928	intron	MID1
HOL	5	FC	TB	49627217	50055382	12	49660164	13.1323	0.44268	0.2091	intron	SRPX2
HOL	5	FC	TB	114545846	115175366	22	115101591	11.8607	0.4876	0.95455	intergenic	ENSBTAG00000050834-ENSBTAG00000054034
HOL	6	SCS	CEL	52544249	63050855	51	58416967	15.3283	0.18529	0.95483	intergenic	ACSL4-TMEM164
HOL	6	SCS	CEL	63054538	63866399	480	63068593	15.1778	0.19549	0.39883	intergenic	U6-bta-mir-1298
HOL	6	SCS	CEL	109593698	109682295	35	109667007	13.9438	0.39423	0.233	intergenic	ENSBTAG00000052471-ENSBTAG00000046838
HOL	6	SCS	CEL	30927053	34963557	422	33601809	10.7865	0.37201	0.98528	upstream	HMGB3
HOL	6	SCS	CEL	74177784	81843296	464	74177784	10.2921	0.0543	0.55498	intron	ENSBTAG00000026025
HOL	6	SCS	CEL	37201230	42446470	187	37212208	9.69372	0.45249	0.73787	downstream	IRAK1
HOL	6	SCS	CEL	1579599	6835862	220	3926867	9.57861	0.03538	0.99321	upstream	CXHXorf56
HOL	6	SCS	CEL	114192815	114356828	12	114323719	9.15105	0.39608	0.95319	intergenic	U6-ENSBTAG00000050834
HOL	6	SCS	CEL	124556205	130939034	101	124905505	8.26788	0.30371	0.99858	intron	CDKL5
HOL	6	SCS	CEL	110449630	111641914	20	110769435	7.83546	0.45425	0.73185	intron	ENSBTAG00000046838
HOL	6	SCS	CEL	20369736	20427629	10	20426566	7.80503	0.10303	0.92932	intergenic	ARHGEF6-ENSBTAG00000042185
HOL	8	ICFI	IVIA	109322025	109865052	107	109530425	10.424	0.37377	0.79987	intergenic	ENSBTAG00000052471-ENSBTAG00000046838
HOL	9	STAT	HSACRUM	22810912	22930759	24	22918602	18.0256	0.36381	0.96231	intergenic	ENSBTAG00000000567-ENSBTAG00000052795
HOL	9	STAT	HSACRUM	16025316	19057352	127	16280241	16.4233	0.12379	0.99636	intron	MBNL3
HOL	9	STAT	HSACRUM	57416776	65121552	429	60092981	12.9923	0.08303	0.83986	intron	TRPC5
HOL	9	STAT	HSACRUM	13323771	15924670	36	15437464	12.486	0.11662	0.61796	intergenic	ENSBTAG00000054675-U6
HOL	9	STAT	HSACRUM	1830982	1864175	13	1851753	11.8359	0.31486	0.98033	intergenic	CT83-KLHL13
HOL	9	STAT	HSACRUM	52308631	54355503	165	53314254	11.6461	0.10586	0.90371	intergenic	ESX1-ENSBTAG00000053380
HOL	9	STAT	HSACRUM	26618705	27979332	19	26750678	11.5123	0.0982	0.70485	intergenic	U6-SLITRK4
HOL	9	STAT	HSACRUM	2314269	2353034	13	2321071	10.8362	0.25519	0.9456	intron	ENSBTAG00000046978
HOL	9	STAT	HSACRUM	8463063	8470803	4	8465626	10.4673	0.46316	0.50777	intergenic	STAG2-ENSBTAG00000052925
HOL	9	STAT	HSACRUM	46916980	46999777	38	46964112	9.48196	0.34415	0.63892	intergenic	ENSBTAG00000016019-ENSBTAG00000032923
HOL	9	STAT	HSACRUM	33148715	33407390	2	33407390	8.84512	0.10648	0.69085	intron	MTMR1
HOL	9	STAT	HSACRUM	75304397	75614748	197	75427634	8.77444	0.1274	0.8326	intergenic	U6-ENSBTAG00000051706
HOL	9	STAT	HSACRUM	45927845	46107137	11	45927845	8.11073	0.47473	0.32808	intron	DIAPH2
HOL	9	STAT	HSACRUM	101633077	102288800	10	101659191	7.45736	0.02125	0.90282	intergenic	U6-CASK
MON	1	MY	LAIT	13596074	23006078	583	17290223	22.3175	0.42076	0.75892	intergenic	GPC4-5S_rRNA
MON	1	MY	LAIT	30046599	31440131	337	30401994	22.2453	0.4389	0.97181	intergenic	U6-ENSBTAG00000052973
MON	1	MY	LAIT	31829737	32860410	16	31859649	17.9312	0.16647	0.34568	intergenic	ENSBTAG00000018311-IDS
MON	1	MY	LAIT	56875431	63909377	119	58877556	15.2121	0.39611	0.51072	synonymous	RTL9
MON	1	MY	LAIT	86371022	87657785	22	87644467	11.6367	0.30165	0.43598	intron	CLCN5
MON	1	MY	LAIT	85877087	86045739	16	85884671	11.3651	0.33239	0.31877	intergenic	5S_rRNA-ARAF
MON	1	MY	LAIT	25556044	25941107	25	25672667	10.9983	0.0711	0.27192	intergenic	ENSBTAG00000049311-U6
MON	1	MY	LAIT	1663496	6521927	326	3531069	10.413	0.36892	0.93797	intergenic	ENSBTAG00000051093-PGRMC1
MON	1	MY	LAIT	98268260	101263873	556	99334932	10.3127	0.30276	0.98947	upstream	ENSBTAG00000052660
MON	1	MY	LAIT	70428840	73383491	448	70496556	9.56869	0.49132	0.58776	intergenic	7SK-ENSBTAG00000051658
MON	1	MY	LAIT	64585845	74703871	87	64707106	8.74226	0.01611	0.93892	intergenic	PLS3-ENSBTAG00000049980
MON	1	MY	LAIT	74714455	74990067	33	74785452	7.62538	0.23407	0.43184	intron	ATRX
MON	1	MY	LAIT	41868176	46500925	286	46194400	7.43919	0.48686	0.43633	intergenic	DIAPH2-ENSBTAG00000016019
MON	1	MY	LAIT	126082924	126877570	68	126577514	7.4273	0.32399	0.75824	intergenic	REPS2-U6
MON	2	PY	MP	52901031	62623113	547	58874857	15.0056	0.19025	0.32456	upstream	RTL9
MON	2	PY	MP	6647206	8655397	11	8655397	13.1975	0.45115	0.93716	3_prime_UTR	SH2D1A
MON	2	PY	MP	30046599	31440131	337	30409824	12.1089	0.43867	0.97253	intergenic	U6-ENSBTAG00000052973
MON	2	PY	MP	79397279	92165352	244	87572208	11.3057	0.2691	0.9428	upstream	USP27X
MON	2	PY	MP	34102353	34126119	4	34126119	10.9907	0.09918	0.90819	upstream	ENSBTAG00000050658
MON	2	PY	MP	20211156	20378028	4	20378028	9.75245	0.15793	0.96439	intron	ARHGEF6
MON	2	PY	MP	15770757	15771088	5	15770765	9.04254	0.03274	0.27376	downstream	ENSBTAG00000051508
MON	2	PY	MP	20007475	20046670	6	20026633	8.88111	0.19213	0.64043	intergenic	MAP7D3-BRS3
MON	2	PY	MP	98268260	102835220	505	98290743	8.81848	0.15278	0.47507	intergenic	bta-mir-221-DIPK2B
MON	2	PY	MP	19747616	19853635	23	19851419	8.37141	0.09084	0.92929	intron	MAP7D3
MON	2	PY	MP	70496556	73383491	116	73059685	7.85969	0.42203	0.87247	intergenic	ENSBTAG00000044266-ENSBTAG00000045678
MON	3	FY	MG	17230783	22059263	7	20019285	13.2712	0.38397	0.73705	intergenic	MAP7D3-BRS3
MON	3	FY	MG	33066742	37744884	247	33105743	12.208	0.1355	0.77	intron	MAMLD1
MON	3	FY	MG	52901031	62623113	288	58872890	11.8397	0.17529	0.31939	upstream	RTL9
MON	3	FY	MG	3492917	8647897	6	7999970	8.71067	0.49543	0.80131	intron	THOC2
MON	3	FY	MG	85877087	86045739	14	85877087	7.8353	0.27238	0.3169	upstream	5S_rRNA
MON	3	FY	MG	121608249	132113913	222	131548650	7.33525	0.04999	0.98292	intergenic	FRMPD4-U6
MON	4	PC	TP	14322424	16216965	73	15665045	97.4728	0.3435	0.86415	intergenic	OR13H1-ENSBTAG00000051508
MON	4	PC	TP	9970056	10062394	22	10017989	58.3584	0.16843	0.55547	intergenic	ENSBTAG00000046796-ENSBTAG00000022399
MON	4	PC	TP	25556044	34975971	352	25728940	28.9197	0.0529	0.24366	intergenic	ENSBTAG00000049311-U6
MON	4	PC	TP	85079079	98596640	719	95020378	20.0503	0.30424	0.2442	intron	ZC3H12B
MON	4	PC	TP	77915783	84924107	376	81125366	15.6641	0.29876	0.75734	intergenic	FAM155B-PJA1
MON	4	PC	TP	98604401	101215146	300	99123444	15.2728	0.21647	0.91439	intergenic	FUNDC1-EFHC2
MON	4	PC	TP	118403807	126903216	121	126745483	11.9374	0.24015	0.94318	upstream	TXLNG
MON	4	PC	TP	130289702	131054416	29	130299161	10.2024	0.36071	0.58554	intergenic	U6-ENSBTAG00000048527
MON	4	PC	TP	46194400	46741160	58	46202352	9.90295	0.22673	0.55133	intergenic	DIAPH2-ENSBTAG00000016019
MON	4	PC	TP	24196527	24196565	2	24196527	9.8867	0.00755	0.20042	intergenic	ENSBTAG00000036144-ENSBTAG00000051732
MON	4	PC	TP	109893255	109893255	1	109893255	9.67913	0.20656	0.29416	intergenic	ENSBTAG00000052471-ENSBTAG00000046838
MON	4	PC	TP	57138179	63698948	933	61107236	9.49248	0.25385	0.76564	intron	LHFPL1
MON	4	PC	TP	114553237	118339923	493	115957579	8.96128	0.39312	0.87588	intergenic	ENSBTAG00000050834-ENSBTAG00000054034
MON	5	FC	TB	16530789	18018743	101	17722964	29.6837	0.43744	0.26041	intron	GPC3
MON	5	FC	TB	7487163	19687140	247	16420927	18.3397	0.03917	0.95275	intergenic	MBNL3-HS6ST2
MON	5	FC	TB	85258075	86931003	19	86931003	14.3464	0.24614	0.21125	upstream	ERAS
MON	5	FC	TB	1475152	7487071	141	7334082	13.7234	0.04698	0.97456	intergenic	bta-mir-2285bj-1-GRIA3
MON	5	FC	TB	29919881	35163695	189	30534726	13.2773	0.09075	0.99989	intergenic	U6-ENSBTAG00000052973
MON	5	FC	TB	41737484	46741160	994	46194400	11.3278	0.48686	0.43633	intergenic	DIAPH2-ENSBTAG00000016019
MON	5	FC	TB	28110849	28159621	64	28159621	10.571	0.1903	0.20595	intergenic	SLITRK4-ENSBTAG00000000997
MON	5	FC	TB	99799517	104929663	171	101967836	9.74134	0.07223	0.73586	intron	CASK
MON	5	FC	TB	74414293	75993664	427	75579086	8.96062	0.27252	0.8245	intergenic	PBDC1-MAGEE2
MON	5	FC	TB	58838221	60925915	8	60925915	8.57461	0.25409	0.22881	intergenic	TRPC5-LHFPL1
MON	5	FC	TB	115446136	128415128	79	118978412	7.91555	0.32912	0.96431	missense	ENSBTAG00000006384
MON	6	SCS	CEL	52782239	64578280	1411	61232885	9.03524	0.27356	0.98755	intergenic	LHFPL1-AMOT
MON	6	SCS	CEL	79397279	88272341	217	87930725	7.56552	0.1613	0.68001	intron	AKAP4
MON	6	SCS	CEL	5941996	12839604	340	8450418	7.35831	0.03876	0.91245	intergenic	STAG2-ENSBTAG00000052925
MON	6	SCS	CEL	98268260	102046300	490	99546191	7.30738	0.2515	0.99723	intergenic	EFHC2-NDP
MON	8	ICFI	IVIA	18522560	21990357	95	21848850	16.0651	0.08816	0.85684	intergenic	ENSBTAG00000050383-ENSBTAG00000042114
MON	8	ICFI	IVIA	33066742	37744884	489	33136583	13.9926	0.09594	0.99997	intron	MAMLD1
MON	8	ICFI	IVIA	5937818	11843029	437	11031439	13.5372	0.0574	0.49327	intergenic	ENSBTAG00000054511-PRR32
MON	8	ICFI	IVIA	99604834	103533073	219	102138215	10.4182	0.40648	0.93209	upstream	NYX
MON	8	ICFI	IVIA	104994416	107820652	265	105257993	10.0301	0.3696	0.72092	intron	SYTL5
MON	8	ICFI	IVIA	79397279	92165352	180	88156327	9.03643	0.13122	0.5631	intron	DGKK
MON	8	ICFI	IVIA	52789829	65127266	1246	56844085	8.30088	0.36792	0.95695	intron	COL4A6
MON	9	STAT	HSACRUM	52411650	63877483	962	56914281	26.934	0.44133	0.81868	intron	COL4A6
MON	9	STAT	HSACRUM	31120265	33844146	125	33844146	13.7038	0.47689	0.88955	intergenic	GPR50-VMA21
MON	9	STAT	HSACRUM	87315999	100365129	683	96418399	13.6973	0.33014	0.99931	intron	ARHGEF9
MON	9	STAT	HSACRUM	100365807	105490620	140	101425463	12.2126	0.14641	0.90772	intergenic	PPP1R2C-U6
MON	9	STAT	HSACRUM	79397279	87259792	159	79397279	11.423	0.08112	0.24457	intron	ZMYM3
MON	9	STAT	HSACRUM	118906408	131257461	837	128235598	10.9552	0.15854	0.90244	intron	ASB9
MON	9	STAT	HSACRUM	7663496	20198378	267	17032091	10.4327	0.03156	0.27212	intergenic	USP26-ENSBTAG00000026063
MON	9	STAT	HSACRUM	109995437	118199565	310	117066330	8.01491	0.13234	0.8814	intergenic	PPP4R3C-U1
NOR	1	MY	LAIT	109863696	113525650	39	110606708	10.9409	0.36191	0.76882	intron	ENSBTAG00000046838
NOR	1	MY	LAIT	57109227	58948572	13	57116597	9.88348	0.12967	0.9675	intron	COL4A6
NOR	1	MY	LAIT	97644769	97783812	25	97655194	9.35165	0.39887	0.99765	intergenic	ZNF674-U6
NOR	1	MY	LAIT	31269161	31269440	2	31269440	8.78971	0.16632	0.93559	intron	AFF2
NOR	1	MY	LAIT	131023098	131111260	21	131101392	8.60753	0.38154	0.99481	intron	FRMPD4
NOR	1	MY	LAIT	19708442	28188423	82	21367084	8.41444	0.059	0.91248	intergenic	ENSBTAG00000050383-ENSBTAG00000042114
NOR	1	MY	LAIT	15893785	17177473	6	15893785	8.14688	0.17506	0.65932	intergenic	ENSBTAG00000051508-STK26
NOR	1	MY	LAIT	85424484	85706605	127	85525533	7.94881	0.13091	0.73841	downstream	NDUFB11
NOR	1	MY	LAIT	2935667	8249509	47	8243980	7.85682	0.06697	0.76551	intergenic	ENSBTAG00000043402-STAG2
NOR	1	MY	LAIT	87954029	99218737	85	97946146	7.83239	0.4564	0.90833	intergenic	U6-bta-mir-222
NOR	1	MY	LAIT	52913236	53041257	32	52973980	7.52111	0.0481	0.98903	intergenic	ESX1-ENSBTAG00000053380
NOR	1	MY	LAIT	78338607	80817145	279	80636852	7.43984	0.45824	0.90342	intergenic	ENSBTAG00000022278-FAM155B
NOR	2	PY	MP	115434182	128502311	957	120590087	10.4436	0.09915	0.93304	intergenic	ENSBTAG00000046635-ENSBTAG00000049480
NOR	2	PY	MP	97644769	97977670	86	97899954	10.3387	0.38398	0.92172	intergenic	U6-bta-mir-222
NOR	2	PY	MP	128543890	128692940	82	128573882	9.01267	0.13852	0.87158	intron	MOSPD2
NOR	2	PY	MP	130932387	130932387	1	130932387	8.64177	0.22545	0.81524	intron	FRMPD4
NOR	2	PY	MP	2935667	8249509	67	8243354	8.06955	0.06657	0.76476	intergenic	ENSBTAG00000043402-STAG2
NOR	2	PY	MP	18538768	31729003	305	22192530	7.99599	0.03931	0.92752	intron	FGF13
NOR	2	PY	MP	76599952	79532037	56	78273961	7.87084	0.0079	0.4306	intron	HDAC8
NOR	2	PY	MP	57124770	58948572	8	57125044	7.34182	0.13074	0.96714	intron	COL4A6
NOR	3	FY	MG	130891576	131009620	7	130932387	8.413	0.22545	0.81524	intron	FRMPD4
NOR	3	FY	MG	76599952	79532037	56	78273961	7.69443	0.0079	0.4306	intron	HDAC8
NOR	3	FY	MG	2457109	9114516	390	6546040	7.40076	0.04777	0.59503	intergenic	CT47B1-bta-mir-2285bj-1
NOR	3	FY	MG	110059295	113525958	34	110665296	7.315	0.34976	0.7647	intron	ENSBTAG00000046838
NOR	4	PC	TP	16152907	16353726	93	16169349	17.0729	0.35136	0.99001	intergenic	RAP2C-MBNL3
NOR	4	PC	TP	114577295	118141092	213	118031746	13.4289	0.32489	0.98422	intergenic	ENSBTAG00000053624-ENSBTAG00000048848
NOR	4	PC	TP	131917031	132193988	105	131957578	12.6287	0.32327	0.88556	intergenic	MSL3-MID1
NOR	4	PC	TP	30924737	33828389	68	30938863	12.4114	0.25441	0.79674	intergenic	FMR1NB-AFF2
NOR	4	PC	TP	104932431	107829651	182	105803822	12.1204	0.17393	0.69266	intron	LANCL3
NOR	4	PC	TP	56931328	57584362	82	57583477	10.7282	0.37473	0.77471	intergenic	IRS4-ENSBTAG00000046820
NOR	4	PC	TP	123830184	123831353	8	123830207	10.4496	0.06227	0.2026	intergenic	PDHA1-ENSBTAG00000051616
NOR	4	PC	TP	1415359	1839226	209	1766755	8.83233	0.37723	0.96891	intergenic	CT83-KLHL13
NOR	4	PC	TP	47439824	47654532	2	47439824	7.74555	0.07401	0.63411	intergenic	ENSBTAG00000032923-PCDH19
NOR	5	FC	TB	14248315	16697637	52	16679506	13.4164	0.06541	0.75681	intron	HS6ST2
NOR	5	FC	TB	17036776	18007440	43	17982676	12.459	0.03364	0.96891	intergenic	bta-mir-106a-CCDC160
NOR	5	FC	TB	5410448	5506334	32	5468590	9.31777	0.09272	0.21009	intron	ENSBTAG00000038497
NOR	5	FC	TB	12757804	14125515	24	12781464	8.41355	0.02546	0.88429	intergenic	ACTRT1-SMARCA1
NOR	5	FC	TB	58482886	60969537	209	58989569	7.63954	0.37901	0.86773	intergenic	ENSBTAG00000055175-CHRDL1
NOR	5	FC	TB	56911821	57684455	64	57256222	7.45257	0.22729	0.97194	intergenic	COL4A6-COL4A5
NOR	6	SCS	CEL	14842697	15049220	154	14851719	9.43537	0.32052	0.87431	intron	ENOX2
NOR	6	SCS	CEL	104979555	105179223	64	105045201	8.60294	0.28419	0.90369	intergenic	ENSBTAG00000045867-SRPX
NOR	6	SCS	CEL	105203308	105236365	9	105206047	8.4678	0.02078	0.50942	intergenic	SRPX-SYTL5
NOR	6	SCS	CEL	128789233	131896162	107	129146577	8.04154	0.29842	0.96443	intergenic	U6-GEMIN8
NOR	8	ICFI	IVIA	76711981	83064623	220	78450560	10.4924	0.14884	0.30562	intron	ERCC6L
NOR	8	ICFI	IVIA	54141898	54556809	35	54192741	10.2149	0.32605	0.42667	intergenic	ENSBTAG00000009457-ENSBTAG00000045756
NOR	8	ICFI	IVIA	27832879	30271337	31	28856330	7.39026	0.05603	0.63201	intergenic	RNaseP_nuc-ENSBTAG00000016940
NOR	9	STAT	HSACRUM	31972721	32239443	70	31987703	31.376	0.23654	0.41277	downstream	IDS
NOR	9	STAT	HSACRUM	15773952	19681038	240	17205296	25.1677	0.07168	0.91139	intron	GPC4
NOR	9	STAT	HSACRUM	56913832	56996143	30	56989937	23.2563	0.30702	0.99081	synonymous	COL4A6
NOR	9	STAT	HSACRUM	55248913	55368074	4	55248913	22.0634	0.10745	0.23303	intergenic	RADX-RNF128
NOR	9	STAT	HSACRUM	54270888	54703522	12	54703522	20.6737	0.05902	0.30679	missense	NRK
NOR	9	STAT	HSACRUM	46199340	46482574	13	46399046	20.632	0.06107	0.45506	intergenic	ENSBTAG00000016019-ENSBTAG00000032923
NOR	9	STAT	HSACRUM	86624439	95664544	35	86641348	19.5743	0.16254	0.78779	upstream	PORCN
NOR	9	STAT	HSACRUM	58908882	61520089	11	60006622	17.1088	0.03431	0.40927	intron	TRPC5
NOR	9	STAT	HSACRUM	79422555	82265788	49	79973255	14.3872	0.07754	0.74521	intron	DLG3
NOR	9	STAT	HSACRUM	125862951	127518420	39	125913115	10.5823	0.27382	0.72007	intron	NHS
NOR	9	STAT	HSACRUM	96672157	102135506	126	96696939	10.4418	0.07347	0.61693	intergenic	ARHGEF9-SPIN4
NOR	9	STAT	HSACRUM	109481184	113556886	206	111297917	9.02022	0.11354	0.96905	intergenic	ENSBTAG00000053663-ENSBTAG00000008248
NOR	9	STAT	HSACRUM	131891378	131898067	11	131895317	8.76964	0.2565	0.99077	intergenic	MSL3-MID1

## Sheet: S3_Table
				Confidence interval			TOP 1 variant
Breed		Trait		From	To	# variants	bp	Log10(P)	Functional annotation	Gene (flanking genes for intergenic variant)
MA	1	MY	LAIT	37003322	37003322	1	37003322	17.6619	downstream	SRPK3
MA	1	MY	LAIT	15789471	15801177	34	15791218	17.5299	intron	ENSBTAG00000051508
MA	1	MY	LAIT	30046599	34083830	86	32631424	17.1776	intergenic	ENSBTAG00000048505-ENSBTAG00000053064
MA	1	MY	LAIT	99158665	99238173	3	99159184	14.8611	intergenic	FUNDC1-EFHC2
MA	1	MY	LAIT	53768650	53833510	22	53768650	14.7528	intergenic	ENSBTAG00000053380-ENSBTAG00000009457
MA	1	MY	LAIT	110059570	110835314	16	110665443	14.4333	intron	ENSBTAG00000046838
MA	1	MY	LAIT	61823378	62313519	201	62014648	13.6745	intergenic	ENSBTAG00000016688-bta-mir-2285bn
MA	1	MY	LAIT	2404223	8488389	63	5993320	11.942	intergenic	CT47B1-bta-mir-2285bj-1
MA	1	MY	LAIT	57125044	57276453	16	57238391	11.7496	intergenic	COL4A6-COL4A5
MA	1	MY	LAIT	11420627	11497389	4	11492982	10.9115	intergenic	PRR32-7SK
MA	1	MY	LAIT	24571659	28346179	11	25577177	10.6981	intergenic	ENSBTAG00000049311-U6
MA	1	MY	LAIT	78514650	78630519	27	78581262	10.564	intron	NHSL2
MA	1	MY	LAIT	85889704	88255469	61	85889704	10.2777	intergenic	5S_rRNA-ARAF
MA	1	MY	LAIT	35335259	35394140	13	35337767	10.0728	intron	VAMP7
MA	1	MY	LAIT	57393410	57404343	3	57400813	9.78701	intergenic	COL4A5-IRS4
MA	1	MY	LAIT	71600288	73350801	87	71954408	9.7592	intergenic	U6-TENT5D
MA	1	MY	LAIT	130339469	130619771	38	130542156	9.66756	intergenic	U6-ENSBTAG00000048527
MA	1	MY	LAIT	61116309	65126582	460	61364789	9.58553	intergenic	AMOT-U6
MA	1	MY	LAIT	126077834	126528384	16	126260238	9.53254	intergenic	NHS-ENSBTAG00000031256
MA	1	MY	LAIT	100292327	100350639	4	100338273	9.43914	intergenic	MAOA-PPP1R2C
MA	1	MY	LAIT	46965667	47394313	80	46965667	9.14893	intergenic	ENSBTAG00000016019-ENSBTAG00000032923
MA	1	MY	LAIT	110972862	111041477	2	110972862	8.98172	intron	ENSBTAG00000046838
MA	1	MY	LAIT	56639412	56695605	10	56657065	8.77859	intergenic	ENSBTAG00000048086-VSIG1
MA	1	MY	LAIT	127507371	127509209	2	127509209	8.49757	intergenic	GRPR-AP1S2
MA	1	MY	LAIT	95094060	95094060	1	95094060	7.82769	intron	ZC3H12B
MA	1	MY	LAIT	109793569	109862716	2	109793569	7.47508	intergenic	ENSBTAG00000052471-ENSBTAG00000046838
MA	1	MY	LAIT	101778204	101780268	4	101780268	7.30733	intron	CASK
MA	2	PY	MP	20378028	20427933	14	20407338	15.1643	intergenic	ARHGEF6-ENSBTAG00000042185
MA	2	PY	MP	126988832	127533136	485	127507371	14.9292	intergenic	GRPR-AP1S2
MA	2	PY	MP	61959639	62136300	89	62090196	14.3238	intergenic	ENSBTAG00000016688-bta-mir-2285bn
MA	2	PY	MP	60105041	60137467	12	60134565	13.7488	intron	TRPC5
MA	2	PY	MP	46713579	48380182	570	46992792	13.0531	intergenic	ENSBTAG00000016019-ENSBTAG00000032923
MA	2	PY	MP	81089184	81274126	8	81260593	12.9614	intergenic	FAM155B-PJA1
MA	2	PY	MP	99158665	99238173	4	99159346	12.5268	intergenic	FUNDC1-EFHC2
MA	2	PY	MP	30649181	30857963	131	30773508	12.5003	intergenic	FMR1NB-AFF2
MA	2	PY	MP	6452127	6547858	41	6510674	11.8248	intergenic	CT47B1-bta-mir-2285bj-1
MA	2	PY	MP	37003322	37003322	1	37003322	11.158	downstream	SRPK3
MA	2	PY	MP	110665296	110780978	4	110780978	10.9927	intron	ENSBTAG00000046838
MA	2	PY	MP	79397279	88255469	82	87557034	10.6621	intergenic	PAGE4-USP27X
MA	2	PY	MP	30278053	30386810	4	30323614	10.5791	intergenic	U6-ENSBTAG00000052973
MA	2	PY	MP	119583631	119990143	19	119923321	10.4078	intergenic	PTCHD1-ENSBTAG00000046635
MA	2	PY	MP	32725540	32739150	3	32732793	10.0808	intergenic	ENSBTAG00000055100-MAMLD1
MA	2	PY	MP	13846709	13895386	6	13888607	9.91151	intron	ENSBTAG00000046395
MA	2	PY	MP	57186878	57276453	8	57186878	9.82681	intergenic	COL4A6-COL4A5
MA	2	PY	MP	10941888	11043825	9	10967213	9.74812	intergenic	ENSBTAG00000054511-PRR32
MA	2	PY	MP	15723518	15753888	4	15753690	9.65326	intergenic	OR13H1-ENSBTAG00000051508
MA	2	PY	MP	119338292	119348449	3	119338292	9.5516	upstream	CXHXorf58
MA	2	PY	MP	101615686	101615686	1	101615686	9.4734	intergenic	U6-CASK
MA	2	PY	MP	71720983	73350801	59	71949807	8.91116	intergenic	U6-TENT5D
MA	2	PY	MP	131212918	131352506	33	131234361	8.41431	intergenic	FRMPD4-U6
MA	3	FY	MG	61901179	62090210	37	61901179	23.5426	intergenic	ENSBTAG00000016688-bta-mir-2285bn
MA	3	FY	MG	62092300	62335781	77	62153745	19.8353	intergenic	ENSBTAG00000016688-bta-mir-2285bn
MA	3	FY	MG	81089184	81274126	9	81260593	15.8674	intergenic	FAM155B-PJA1
MA	3	FY	MG	57211150	57211150	1	57211150	15.2177	intergenic	COL4A6-COL4A5
MA	3	FY	MG	80892200	81425129	7	81340689	15.0564	intergenic	PJA1-EFNB1
MA	3	FY	MG	46713579	48380182	430	47115069	15.0264	intergenic	ENSBTAG00000016019-ENSBTAG00000032923
MA	3	FY	MG	75566255	79523310	26	79523310	14.5712	upstream	CXHXorf65
MA	3	FY	MG	30642947	30669127	24	30654545	13.1676	intron	FMR1
MA	3	FY	MG	15694227	15769026	79	15753696	13.0423	intergenic	OR13H1-ENSBTAG00000051508
MA	3	FY	MG	100131001	100157680	17	100145536	12.5319	intergenic	MAOA-PPP1R2C
MA	3	FY	MG	30401994	30443022	10	30432876	12.096	intergenic	U6-ENSBTAG00000052973
MA	3	FY	MG	20397123	20427933	9	20407338	11.4665	intergenic	ARHGEF6-ENSBTAG00000042185
MA	3	FY	MG	110186694	110780978	9	110665443	11.3587	intron	ENSBTAG00000046838
MA	3	FY	MG	48392614	49013608	455	49013608	11.2579	intergenic	ENSBTAG00000032923-PCDH19
MA	3	FY	MG	87592888	87592888	1	87592888	10.3194	intergenic	USP27X-CLCN5
MA	3	FY	MG	17288692	17307350	3	17301215	10.1503	intergenic	GPC4-5S_rRNA
MA	3	FY	MG	120479429	132261705	331	129912522	9.98338	intron	EGFL6
MA	3	FY	MG	7999878	7999878	1	7999878	9.93554	intron	THOC2
MA	3	FY	MG	89763363	89769143	3	89763363	9.60137	intergenic	ENSBTAG00000052987-ENSBTAG00000054753
MA	3	FY	MG	31437794	34605062	19	31992590	9.44721	intron	IDS
MA	3	FY	MG	46331497	46708499	20	46680080	8.7929	intergenic	ENSBTAG00000016019-ENSBTAG00000032923
MA	3	FY	MG	72580502	72669302	4	72580502	8.54485	intergenic	TBX22-ENSBTAG00000044266
MA	3	FY	MG	37003322	37003322	1	37003322	8.40176	downstream	SRPK3
MA	3	FY	MG	100261810	100349123	10	100349123	8.17724	intergenic	MAOA-PPP1R2C
MA	4	PC	TP	16379464	16429402	19	16429402	111.928	intergenic	MBNL3-HS6ST2
MA	4	PC	TP	118980725	119065899	33	119054930	38.0348	intergenic	ENSBTAG00000006380-ZFX
MA	4	PC	TP	126528384	126874217	33	126789190	28.0512	intron	SYAP1
MA	4	PC	TP	126077834	126338835	16	126107279	22.519	intergenic	NHS-ENSBTAG00000031256
MA	4	PC	TP	61860867	62135427	217	62046003	22.3526	intergenic	ENSBTAG00000016688-bta-mir-2285bn
MA	4	PC	TP	116076641	116531008	117	116223151	21.4248	intergenic	ENSBTAG00000052068-PPP4R3C
MA	4	PC	TP	118116158	118148389	77	118146156	21.118	intergenic	ENSBTAG00000053624-ENSBTAG00000048848
MA	4	PC	TP	124426492	124450445	4	124450445	19.791	intron	ADGRG2
MA	4	PC	TP	119336367	119826119	301	119474543	19.7706	upstream	ACOT9
MA	5	FC	TB	18525175	18630015	17	18585390	44.6605	intron	MOSPD1
MA	5	FC	TB	16379464	16413596	10	16409330	38.0765	intergenic	MBNL3-HS6ST2
MA	5	FC	TB	20953166	27678321	11	21742623	31.7115	intergenic	ENSBTAG00000050383-ENSBTAG00000042114
MA	5	FC	TB	76599952	76737829	122	76675303	24.2334	intron	SLC16A2
MA	5	FC	TB	15666831	15669244	2	15669244	23.9219	intergenic	OR13H1-ENSBTAG00000051508
MA	5	FC	TB	86689672	99432435	261	89751998	23.1042	intergenic	ENSBTAG00000052987-ENSBTAG00000054753
MA	5	FC	TB	128238314	129803626	48	128280138	18.6649	intergenic	ASB9-MOSPD2
MA	5	FC	TB	52296826	59201725	198	58581760	15.8595	intron	TMEM164
MA	5	FC	TB	49627217	49944093	86	49627217	13.1255	intergenic	TNMD-TSPAN6
MA	5	FC	TB	46314580	46371609	12	46314580	12.537	intergenic	ENSBTAG00000016019-ENSBTAG00000032923
MA	5	FC	TB	124316497	124440181	54	124380719	12.3068	intergenic	MGC134232-ADGRG2
MA	5	FC	TB	61825466	62022068	43	61936020	12.1257	intergenic	ENSBTAG00000016688-bta-mir-2285bn
MA	5	FC	TB	119001119	119062550	24	119045792	11.8435	intergenic	ENSBTAG00000006380-ZFX
MA	5	FC	TB	1475152	7400137	22	7342758	11.7742	intergenic	bta-mir-2285bj-1-GRIA3
MA	5	FC	TB	99872277	109765337	118	101116513	11.6297
MA	5	FC	TB	30649717	30707845	3	30649717	11.5899	intron	FMR1
MA	5	FC	TB	40554359	43502622	389	41716464	11.1342	intergenic	U6-FAM133A
MA	5	FC	TB	63014697	63058746	5	63014697	9.16153	upstream	U6
MA	6	SCS	CEL	63063594	63734619	200	63124151	18.5164	intergenic	bta-mir-1911-HTR2C
MA	6	SCS	CEL	52484195	58490441	28	56774067	13.9469	intron	ATG4A
MA	6	SCS	CEL	108734572	108745960	4	108745960	11.8918	intergenic	TMEM47-ENSBTAG00000012533
MA	6	SCS	CEL	119122855	125512820	103	120453794	10.1326	intergenic	ENSBTAG00000046635-ENSBTAG00000049480
MA	6	SCS	CEL	37084704	37199085	2	37199085	10.0007	intergenic	TMEM187-IRAK1
MA	6	SCS	CEL	6052365	8479853	55	7425132	9.58303	intergenic	bta-mir-2285bj-1-GRIA3
MA	6	SCS	CEL	1997839	5992739	37	3877636	9.55393	intergenic	SLC25A5-CXHXorf56
MA	6	SCS	CEL	33417646	33761511	175	33434542	9.16807	intron	CD99L2
MA	6	SCS	CEL	100151586	100157680	3	100153498	8.94386	intergenic	MAOA-PPP1R2C
MA	6	SCS	CEL	129114520	129178870	4	129146577	8.82623	intergenic	U6-GEMIN8
MA	6	SCS	CEL	33765480	33821946	45	33799806	8.73993	intergenic	GPR50-VMA21
MA	6	SCS	CEL	116831292	116835936	2	116831292	8.73306	intergenic	PPP4R3C-U1
MA	6	SCS	CEL	104727353	104925448	23	104896892	8.4395	intron	OTC
MA	6	SCS	CEL	74177784	88244830	325	80383696	8.08943	upstream	ENSBTAG00000054566
MA	6	SCS	CEL	11826864	12204014	30	12200026	7.97593	intergenic	ENSBTAG00000000154-ACTRT1
MA	8	ICFI	IVIA	5937818	20165732	187	15010142	15.2351	intergenic	ENOX2-ARHGAP36
MA	8	ICFI	IVIA	36947688	45571553	177	37476399	12.6649	downstream	TAZ
MA	8	ICFI	IVIA	99254215	103761353	146	101639900	12.4008	intergenic	U6-CASK
MA	8	ICFI	IVIA	33856198	34390448	91	33956326	12.1105	intergenic	VMA21-U6
MA	8	ICFI	IVIA	27162203	36815454	32	36596150	11.4089	intron	ENSBTAG00000051663
MA	8	ICFI	IVIA	22381762	26272406	10	23437918	11.2798	intergenic	ENSBTAG00000051471-ENSBTAG00000047819
MA	8	ICFI	IVIA	104082677	109677596	99	104087195	10.8722	intergenic	ENSBTAG00000051797-MID1IP1
MA	8	ICFI	IVIA	110059602	110082501	22	110069376	10.667	intergenic	ENSBTAG00000052471-ENSBTAG00000046838
MA	8	ICFI	IVIA	53704813	61393418	33	53722211	9.86646	intergenic	ENSBTAG00000053380-ENSBTAG00000009457
MA	8	ICFI	IVIA	77892730	83064623	16	80185286	9.31399
MA	8	ICFI	IVIA	110505917	115501714	60	110565530	9.21424	intron	ENSBTAG00000046838
MA	8	ICFI	IVIA	20208016	20278688	4	20278688	9.17568	downstream	ARHGEF6
MA	8	ICFI	IVIA	110460815	110484477	17	110462921	8.08566	intron	ENSBTAG00000046838
MA	8	ICFI	IVIA	86694198	86825581	36	86750539	8.03189	intergenic	U6-WAS
MA	8	ICFI	IVIA	62332143	65107182	199	64034921	7.58436	intergenic	LRCH2-ENSBTAG00000046463
MA	9	STAT	HSACRUM	52198133	63146515	272	53156112	32.0338	intergenic	ESX1-ENSBTAG00000053380
MA	9	STAT	HSACRUM	27132384	35193814	260	29957763	25.9052	intergenic	ENSBTAG00000045773-bta-mir-507b
MA	9	STAT	HSACRUM	15773952	20355279	50	17784337	24.9634	intron	GPC3
MA	9	STAT	HSACRUM	46988792	47556402	3	47525277	18.9169	intergenic	ENSBTAG00000032923-PCDH19
MA	9	STAT	HSACRUM	26736810	26752053	4	26738720	18.6289	intergenic	U6-SLITRK4
MA	9	STAT	HSACRUM	26915169	26931845	2	26931845	17.7698	intergenic	SLITRK4-ENSBTAG00000000997
MA	9	STAT	HSACRUM	23032406	23050363	2	23032406	17.683	intron	MCF2
MA	9	STAT	HSACRUM	12592068	15576362	26	13616091	17.1733
MA	9	STAT	HSACRUM	79508959	88070572	77	79973255	14.3925	intron	DLG3
MA	9	STAT	HSACRUM	36900761	40065123	157	36994420	13.1889	missense	PLXNB3
MA	9	STAT	HSACRUM	97516954	107608421	156	101611751	12.5891	intergenic	U6-CASK
MA	9	STAT	HSACRUM	1998090	2254038	52	2096634	12.229	downstream	KLHL13
MA	9	STAT	HSACRUM	21744202	21744202	1	21744202	12.2155	intergenic	ENSBTAG00000050383-ENSBTAG00000042114
MA	9	STAT	HSACRUM	125929564	125950205	9	125941156	11.4978	intron	NHS
MA	9	STAT	HSACRUM	1886689	1915081	7	1915081	11.0139	intergenic	CT83-KLHL13
MA	9	STAT	HSACRUM	2453231	2457109	2	2457109	10.5857	intergenic	U6-WDR44
MA	9	STAT	HSACRUM	10545592	10553701	4	10553701	9.6216	intergenic	ENSBTAG00000022399-ENSBTAG00000054321
MA	9	STAT	HSACRUM	97112282	97349555	3	97112282	9.33059	intron	ENSBTAG00000008911
MA	9	STAT	HSACRUM	126114838	130549593	41	126908064	9.10735	intron	CTPS2
MA	9	STAT	HSACRUM	8948200	8999100	2	8999100	9.02821	intron	TENM1
MA	9	STAT	HSACRUM	108387054	108387054	1	108387054	8.69984	intergenic	MAGEB16-ENSBTAG00000040406
MA	9	STAT	HSACRUM	64318968	65125583	87	65046412	8.63771	intergenic	ENSBTAG00000049980-DACH2
MA	9	STAT	HSACRUM	26076046	26258925	57	26254611	8.48149	intergenic	U6-SLITRK4
MA	9	STAT	HSACRUM	92505739	94856022	14	94781411	8.16903	intergenic	MSN-LAS1L
MA	9	STAT	HSACRUM	125962372	126052700	28	126001765	8.09399	intron	NHS
MA	9	STAT	HSACRUM	79019712	79035554	2	79019712	7.40616	intergenic	ENSBTAG00000049525-CXCR3
